# Supplementary material for: Supervised 16-Week Multicomponent Exercise Training Programme for 18–55-Year-Old People Living with and Beyond Cancer—CONSORT 2025-Based Study Protocol of the Pilot Onco-Move Randomized Controlled Trial
Source: Nutrients. 2025 Dec 27;18(1):100. doi: 10.3390/nu18010100 (PMC12787456; doi:10.3390/nu18010100)
Supplement: Supplementary file 1 [file nutrients-18-00100-s001.zip]

Archive with 3 entries (3 files):
- Table S1_CONSORT_2025_checklist.pdf
- Table S2_Onco Move exercise programme.pdf
- Table S3_Onco Move Equipment list.pdf
